# Supplementary material for: Metabolomics Analysis and Modeling Suggest a Lysophosphocholines-PAF Receptor Interaction in Fibromyalgia
Source: PLoS One. 2014 Sep 19;9(9):e107626. doi: 10.1371/journal.pone.0107626 (PMC4169547; doi:10.1371/journal.pone.0107626)
Supplement: Table S1 — LC-Q-TOF/MS raw data from Control (n = 21) and FMS patients (n = 22). (XLS) [file pone.0107626.s001.xls]

## Sheet: Foglio2
Primary ID	lysoPC (16:0)	PC(18:1(9Z)/0:0)	PC(18:2(9Z,12Z)/0:0)	IS	lysoPC(16:1)	991,675	lysoPC(22:6)	lysoPC(18:2)	316.3226 x	316.3226 y	496,34	lysoPC(18:1)	344,317	lysoPC(17:0)	4683083	468.3083 x	lysoPC(14:0)	304,286	546,355	661,561	794.6058x	794.6058y	359,316	470.4568x	470.4568y	732,555	526,519	498,488	554.5502x	554.5502y	272,297
1	5,93434	3,47711	3,99763	5,15773	0,04439	0,393093	0,212884	4,12557	0,144256	0,703729	5,94394	1,86561	0,059637	0,0675224	0	0,00129219	0,0168924	0,01987	0,108347	0,126858	0	0	0,476996	0,0509993	0,12147	0	64,1267	1,0202	0	0	0,0259735
2	13,2689	4,40617	2,44947	11,0714	0,225763	3,89547	0,235406	2,52992	1,13479	4,66036	12,7439	3,52668	0,233826	0,583773	0	0,0122803	0,152369	0,172871	0	0	0	0	0,594033	0,0575344	0,136599	1,56854	27,2893	1,50275	0	0	0,310576
3	15,4101	7,96891	7,20694	12,4115	0,34043	4,5453	0,281343	7,20694	0,772415	2,90439	14,8846	6,45834	0,120423	0,442404	0	0,0078197	0,131622	0,147877	0,309577	0	0,690194	0,313663	0,235345	0,147492	1,03587	1,38756	5,67722	0,595903	0	0	0,159638
4	16,6471	4,75475	3,4095	15,8815	0,27237	3,93665	0,111219	3,65713	0,942051	4,49002	16,7796	4,80647	0,190224	0,296087	0	0,00938806	0,154833	0,172529	0,211737	0	0	0	0,349529	0,258614	0,197595	1,91163	12,2413	1,21682	0	0	0,193634
5	14,076	6,24859	3,79029	8,85162	0,481993	7,29028	0,157711	3,92141	0,882417	4,10716	14,1625	6,16193	0,474613	0,83035	0	0,0102819	0,206422	0,148921	0	0,00186474	0	0	0,566844	0,134317	0,173868	0	12,6132	0,951988	0	0	0,205508
6	10,3476	5,21418	3,99418	12,0254	0,169017	1,87916	0,204522	3,97898	0,845491	2,99074	10,0981	4,1567	0,109847	0,259347	0	0,00208085	0,0423682	0,0612229	0,194405	0	0,857599	0,655073	0,419893	0,0875436	0,195457	3,5238	31,1065	1,82535	0	0	0,139635
7	9,16842	3,47782	1,61038	11,7726	0,137211	1,73187	0,177942	1,66996	0,713874	2,82426	8,95951	2,84421	0,14523	0,212519	0	0,00666303	0,066142	0,107294	0,131444	0	0,676115	0,618182	0,637195	0,0573708	0,0949513	2,45809	42,3976	0,82423	0	0	0,206058
8	17,0455	7,16951	6,42175	18,32	0,116604	3,57591	0,236657	6,57496	0,993383	3,42629	16,8705	5,8738	0,135128	0,421568	0	0,0031545	0,0406484	0,134371	0,140166	0	0	0	0,125341	0,146585	0,134182	2,57583	0	0,52663	0	0	0,221563
9	22,3535	4,72929	3,39591	10,2559	0,430129	4,50824	0,232598	4,55346	0,624661	4,09483	22,0403	4,74672	5,41303	0,39882	0,225158	0	0	0,224122	0,134265	0	0	0	0,330622	0	0	0	0	0	0,660286	1,19135	1,26964
10	17,2357	4,73418	5,82232	15,5419	0,225654	3,29287	0,124889	7,79507	1,2274	4,21722	22,9563	4,68747	1,3735	0,224018	0,124088	0	0	0,292616	0,26183	0	0	0	1,29218	0,134114	0	0	0	0,28969	0,611872	0,787346	1,04422
11	20,5996	4,02204	3,90571	23,2608	0,178518	3,51743	0,105046	3,89796	1,0904	3,83236	20,6279	4,09833	0,992323	0,312007	0,091834	0	0	0,268688	0,223461	0	0	0	0,534797	0	0	0	0	0	0,492263	1,24923	1,19537
12	18,7444	4,25822	3,59314	16,6535	0,464247	3,67938	0,232796	3,90464	2,28432	10,4068	18,3724	4,3575	5,95617	0,13187	0	0,0246404	0,349568	0,312947	0,238325	0	0	0	1,53517	0,115399	0	0	0	0,114282	0,605449	0,993601	0,775242
13	14,9875	3,17101	4,70105	32,1874	0,237875	1,68923	0,190852	4,853	1,97304	5,54106	14,4412	3,17101	1,48401	0,324235	0	0,00832526	0,151555	0,36532	0,303736	0	0	0	2,77355	0,439217	0	0	0	0,482838	1,42838	2,30604	1,00949
14	13,7448	3,11346	5,83397	36,3534	0,350548	1,23977	0,0917048	6,17568	1,26724	5,38532	13,8371	3,23763	0,995477	0,0751022	0,124657	0	0	0,382661	0,36696	0	0	0	0,300387	0	0	0	0	0,203272	1,1461	1,16588	0,551959
15	18,2929	4,23	4,9852	19,6253	0,357891	4,31572	0,10577	5,51511	1,57044	7,21093	18,9236	4,26659	0,920702	0,22255	0	0,0200667	0,248517	0,304637	0,259955	0	0	0	0,593429	0,322671	0,167055	0	0	1,19106	0,823347	0,876302	0,501069
16	16,4236	4,34849	3,56553	31,6912	0,468717	2,0234	0,235575	3,49579	2,04794	7,14125	16,6476	3,54772	0,449435	0,144753	0,182373	0	0	0,526478	0,298036	0	0	0	0,361721	0,18861	0,118235	0	0	0,346226	1,30163	1,30054	0,521578
19	15,1166	4,40762	4,91166	28,7804	0,437768	3,17011	0,268638	5,09221	0,364109	2,40206	15,293	4,55037	1,03433	0,18486	0,160687	0	0	0,162798	0,0651098	0	0,0877796	0,0528552	2,09461	0,17863	0,0131853	0	0	0	0,530048	1,74931	0,47312
20	20,5576	5,77837	8,14676	21,2909	0,49117	2,49681	0,424809	8,11331	0,0574828	0,122534	20,5576	6,78138	0	0,286617	0,294781	0	0	0,0655196	0,806897	0	0	0	0,249128	0	0	0	0	0	0	0	0
21	13,1224	4,41764	8,87032	31,9439	0,545012	1,66286	0,428661	9,65727	0,452696	2,28442	13,3526	4,97029	0,170492	0,113142	0,15529	0	0	0	0,341923	0	0,30018	0,117294	2,0694	0,080537	0,00673391	0	0	0	0	0,640987	0,176872
22	13,3015	3,4485	8,25542	33,853	0,483714	1,29933	0,735939	7,09785	1,00045	3,20378	13,3321	5,54168	0	0,151642	0,146062	0	0	0,344786	0,281333	0	0	0	1,91524	0	0	0	0	0	1,04789	1,41564	0,180644
23	13,5142	5,11242	6,50578	35,2027	0,471459	1,35988	0,465273	6,75902	1,52736	2,77077	13,1005	6,20288	0	0,161955	0,17941	0	0	0,362875	0,480854	0	0	0	2,4867	0,0916151	0,00934177	0	0	0	0	0,667001	0,171546
24	12,5572	5,32829	7,29257	34,4923	0,404561	1,30531	0,349281	8,0834	0,981383	3,45935	13,1558	6,03205	0,120401	0,16894	0,230664	0	0	0,243581	0,351649	0	0,594459	0,123405	1,75669	0,0497681	0	0	0	0	0,417992	0,688675	0,270123
F24	17,9217	6,31636	10,425	21,7408	0,511588	2,20422	0,573996	10,6691	0,0368453	0,0979166	18,4027	6,83711	0	0,178166	0,484902	0	0,663082	0	0	0	0,08848	0	0	0	0	0	0	0	0	0	0
F59	70,3226	2,10878	3,95689	6,88189	0,190043	1,05135	0,225609	3,97703	0	0	7,12263	2,56243	0	0,0998498	0,14204	0	0,227329	0	0	0	0	0	0	0	0	0	0	0	0	0	0
F65	17,1614	7,01576	5,49434	20,9974	0,252064	2,6471	0,322052	5,52236	1,26376	5,39102	17,4389	7,10312	0,844538	0,281627	0,125659	0,474978	0,219116	0	0	0	0,633081	0,233051	0	0	0	0	0	0,924168	0,79385	0,515387	0,784482
F1	16,9627	5,58963	4,65507	22,4679	0,415625	2,34555	0,23199	4,33153	1,0844	5,78297	17,1873	5,76329	2,57581	0,254303	0,164183	0,733417	0	0	0	0	0,609807	0,264216	0	0	0	0,717492	0,500392	0	0,679286	2,43753	0,798407
F68	19,2335	5,50007	5,06214	13,6857	0,265502	2,68166	0,264918	6,43254	1,08402	4,92467	19,795	5,95275	1,67219	0,375212	0,141321	0,296452	0,163894	0,152186	0	0	0,432878	0,259162	0	0	0	0,493413	1,22398	0	0,949228	2,19027	0,637988
F50	21,2793	7,77094	7,60188	13,616	0,596231	2,98087	0,695144	7,69568	0,0238326	0,131946	22,4531	8,0721	0	0,310626	0,347241	0	0,694856	0	0,335977	0,111169	0,353076	0	0	0	0	0	0	0	0	0	0
F3	19,7501	6,03756	8,29826	19,1959	0,517316	2,74356	0,435214	8,30421	0,0473349	0,235542	20,9563	6,71572	0	0,288086	0,227123	0	0,6801	0	0	0	0,218652	0	0	0	0	0	0	0	0	1,12153	0
F9	13,4679	5,97492	7,23171	27,1828	0,270925	1,59323	0,245948	7,27016	1,49917	3,70949	13,6013	6,06168	0,653351	0,251618	0,0888937	0,475781	0,502133	0	0,555672	0,234241	0,751701	0,156849	0	0	0	1,08315	0,271233	0	1,45656	2,90238	0,365322
F57	14,7974	6,61674	7,25077	22,3476	0,452157	1,96426	0,357583	7,34324	1,5908	5,03467	14,9802	7,43268	0,62633	0,352412	0,155641	0,350061	0,516578	0	0	0	0,739941	0,19506	0	0	0	0,615279	0,437613	0	0,685815	1,72668	0,523685
F30	17,5638	6,44086	4,88197	16,2586	0,323821	2,66295	0,495802	5,969	0,905479	4,77901	17,9893	6,61811	1,08555	0,305825	0,112986	0,306435	0	0	0	0	0,782915	0,23211	0,0782653	0	6,53817	0	0	0	0	0	0,541539
F55	18,4551	5,7608	5,3291	31,6507	0,4314	1,65626	0,611587	6,40803	0	0	18,5249	5,95397	0	0,324139	0,337843	0	0,578674	0	0,450477	0,421606	0,106209	0	0	0	0	0	0	0	0	0	0
F60	19,6512	6,21025	7,21329	24,8027	0,61571	2,58412	0,708982	7,38165	0	0	19,8395	6,87061	0	0,345173	0,283889	0	0,516928	0	0	0	0	0	0	0	0	0	0	0	0	0	0
F69	19,4392	7,05438	7,91299	21,0974	0,540666	2,72659	0,935346	7,99215	0	0	19,1559	8,30334	0	0,335213	0,166007	0	0,418553	0	0	0	0,0196861	0	0	0	0	0	0	0	0	0	0
F23	14,4435	5,53627	8,28596	23,2255	0,355135	2,32481	0,386806	6,73612	0,649346	5,55766	14,7217	7,19544	1,18844	0,28592	0,113119	0,201529	0	0,00310381	0,323995	0,253154	1,07261	0	0	0	0	0	0	0	0	0	0,406818
F47	19,7052	5,37381	8,14551	22,0109	0,601164	2,92929	0,284801	8,58611	0,0169783	0,0528216	20,3254	6,50106	0	0,323934	0,415196	0	0,843408	0	0,341679	0,246972	0,0909783	0	0	0	0	0	0	0	0	0	0
F54	18,4671	7,18196	10,473	15,3824	0,407767	3,05475	0,956751	10,634	0	0	19,2984	7,52423	0	0,297315	0,13076	0	0,546192	0	0	0	0,184177	0	0	0	0	0	0	0	0	0	0
F78	20,4275	6,25764	8,79198	17,7849	0,325801	3,24371	0,466785	9,77528	0	0	20,1823	7,10898	0	0,259582	0,172202	0	0,431495	0	0,310642	0,0875598	0,625715	0	0	0	0	0	0	0	0	0	0
F79	16,2649	5,22546	5,12736	19,2165	0,469315	2,37306	0,205852	6,69611	1,13201	4,60229	22,05	5,42563	0,833957	0,240298	0,255482	0,397074	0,194885	0	0	0	0,462552	0,0676918	0,406833	0,276676	0	0,39839	0,515329	0	0,774401	1,34278	0,733814
F67	18,3491	5,34583	4,72451	34,0529	0,716348	2,4529	0,500749	4,98967	0,0678059	0,342308	18,3204	5,45156	0	0,335759	0,322814	0	0,651571	0	0	0	0,25504	0	0	0	0	0	0	0	0	0	0
F66	11,131	7,1567	6,04098	34,9421	0,27854	1,10734	0,206443	6,12297	0,769269	3,08542	11,3482	7,30668	0,71891	0,161227	0,134347	0,361854	0,197579	0	0,666349	0,484653	0,431514	0,357402	0	0	0	0	0	0,86055	1,65771	1,57994	0,519756
F72	22,063	5,07296	7,2861	22,2581	0,413811	3,19507	0,315785	7,27624	0	0	22,0017	5,46602	0	0,278698	0,385964	0	0	0	0	0	0,389774	0	0	0	0	0	0	0	0	0	0

## Sheet: Foglio3
Table S1-LC-Q-TOF/MS raw data from Control (n=21) and FMS patients (n=22)
	Variables
Subjects	Int.Stand.	lysoPC (16:0)	PC(18:1(9Z)/0:0)	PC(18:2(9Z,12Z)/0:0)	lysoPC(16:1)	991,675	lysoPC(22:6)	lysoPC(18:2)	316.3226 x	316.3226 y	496,34	lysoPC(18:1)	344,317	lysoPC(17:0)	468,3083x	468.3083y	lysoPC(14:0)	304,286	546,355	661,561	794.6058x	794.6058y	359,316	470.4568x	470.4568y	732,555	526,519	498,488	554.5502x	554.5502y	272,297
FMS1	5,15773	5,93434	3,47711	3,99763	0,04439	0,393093	0,212884	4,12557	0,144256	0,703729	5,94394	1,86561	0,059637	0,0675224	0,044446	0,00129219	0,0168924	0,01987	0,108347	0,126858	0,009843	0,026427	0,476996	0,0509993	0,12147	0,19919	64,1267	1,0202	0,20899	0,25769	0,0259735
FMS2	11,0714	13,2689	4,40617	2,44947	0,225763	3,89547	0,235406	2,52992	1,13479	4,66036	12,7439	3,52668	0,233826	0,583773	0,044446	0,0122803	0,152369	0,172871	0,032554	0,000932	0,009843	0,026427	0,594033	0,0575344	0,136599	1,56854	27,2893	1,50275	0,20899	0,25769	0,310576
FMS3	12,4115	15,4101	7,96891	7,20694	0,34043	4,5453	0,281343	7,20694	0,772415	2,90439	14,8846	6,45834	0,120423	0,442404	0,044446	0,0078197	0,131622	0,147877	0,309577	0,000932	0,690194	0,313663	0,235345	0,147492	1,03587	1,38756	5,67722	0,595903	0,20899	0,25769	0,159638
FMS4	15,8815	16,6471	4,75475	3,4095	0,27237	3,93665	0,111219	3,65713	0,942051	4,49002	16,7796	4,80647	0,190224	0,296087	0,044446	0,00938806	0,154833	0,172529	0,211737	0,000932	0,009843	0,026427	0,349529	0,258614	0,197595	1,91163	12,2413	1,21682	0,20899	0,25769	0,193634
FMS5	8,85162	14,076	6,24859	3,79029	0,481993	7,29028	0,157711	3,92141	0,882417	4,10716	14,1625	6,16193	0,474613	0,83035	0,044446	0,0102819	0,206422	0,148921	0,032554	0,00186474	0,009843	0,026427	0,566844	0,134317	0,173868	0,19919	12,6132	0,951988	0,20899	0,25769	0,205508
FMS6	12,0254	10,3476	5,21418	3,99418	0,169017	1,87916	0,204522	3,97898	0,845491	2,99074	10,0981	4,1567	0,109847	0,259347	0,044446	0,00208085	0,0423682	0,0612229	0,194405	0,000932	0,857599	0,655073	0,419893	0,0875436	0,195457	3,5238	31,1065	1,82535	0,20899	0,25769	0,139635
FMS7	11,7726	9,16842	3,47782	1,61038	0,137211	1,73187	0,177942	1,66996	0,713874	2,82426	8,95951	2,84421	0,14523	0,212519	0,044446	0,00666303	0,066142	0,107294	0,131444	0,000932	0,676115	0,618182	0,637195	0,0573708	0,0949513	2,45809	42,3976	0,82423	0,20899	0,25769	0,206058
FMS8	18,32	17,0455	7,16951	6,42175	0,116604	3,57591	0,236657	6,57496	0,993383	3,42629	16,8705	5,8738	0,135128	0,421568	0,044446	0,0031545	0,0406484	0,134371	0,140166	0,000932	0,009843	0,026427	0,125341	0,146585	0,134182	2,57583	0,13561	0,52663	0,20899	0,25769	0,221563
FMS9	10,2559	22,3535	4,72929	3,39591	0,430129	4,50824	0,232598	4,55346	0,624661	4,09483	22,0403	4,74672	5,41303	0,39882	0,225158	0,000646	0,008446	0,224122	0,134265	0,000932	0,009843	0,026427	0,330622	0,024884	0,003366	0,19919	0,13561	0,05714	0,660286	1,19135	1,26964
FMS10	15,5419	17,2357	4,73418	5,82232	0,225654	3,29287	0,124889	7,79507	1,2274	4,21722	22,9563	4,68747	1,3735	0,224018	0,124088	0,000646	0,008446	0,292616	0,26183	0,000932	0,009843	0,026427	1,29218	0,134114	0,003366	0,19919	0,13561	0,28969	0,611872	0,787346	1,04422
FMS11	23,2608	20,5996	4,02204	3,90571	0,178518	3,51743	0,105046	3,89796	1,0904	3,83236	20,6279	4,09833	0,992323	0,312007	0,091834	0,000646	0,008446	0,268688	0,223461	0,000932	0,009843	0,026427	0,534797	0,024884	0,003366	0,19919	0,13561	0,05714	0,492263	1,24923	1,19537
FMS12	16,6535	18,7444	4,25822	3,59314	0,464247	3,67938	0,232796	3,90464	2,28432	10,4068	18,3724	4,3575	5,95617	0,13187	0,044446	0,0246404	0,349568	0,312947	0,238325	0,000932	0,009843	0,026427	1,53517	0,115399	0,003366	0,19919	0,13561	0,114282	0,605449	0,993601	0,775242
FMS13	32,1874	14,9875	3,17101	4,70105	0,237875	1,68923	0,190852	4,853	1,97304	5,54106	14,4412	3,17101	1,48401	0,324235	0,044446	0,00832526	0,151555	0,36532	0,303736	0,000932	0,009843	0,026427	2,77355	0,439217	0,003366	0,19919	0,13561	0,482838	1,42838	2,30604	1,00949
FMS14	36,3534	13,7448	3,11346	5,83397	0,350548	1,23977	0,0917048	6,17568	1,26724	5,38532	13,8371	3,23763	0,995477	0,0751022	0,124657	0,000646	0,008446	0,382661	0,36696	0,000932	0,009843	0,026427	0,300387	0,024884	0,003366	0,19919	0,13561	0,203272	1,1461	1,16588	0,551959
FMS15	19,6253	18,2929	4,23	4,9852	0,357891	4,31572	0,10577	5,51511	1,57044	7,21093	18,9236	4,26659	0,920702	0,22255	0,044446	0,0200667	0,248517	0,304637	0,259955	0,000932	0,009843	0,026427	0,593429	0,322671	0,167055	0,19919	0,13561	1,19106	0,823347	0,876302	0,501069
FMS16	31,6912	16,4236	4,34849	3,56553	0,468717	2,0234	0,235575	3,49579	2,04794	7,14125	16,6476	3,54772	0,449435	0,144753	0,182373	0,000646	0,008446	0,526478	0,298036	0,000932	0,009843	0,026427	0,361721	0,18861	0,118235	0,19919	0,13561	0,346226	1,30163	1,30054	0,521578
FMS17	28,7804	15,1166	4,40762	4,91166	0,437768	3,17011	0,268638	5,09221	0,364109	2,40206	15,293	4,55037	1,03433	0,18486	0,160687	0,000646	0,008446	0,162798	0,0651098	0,000932	0,0877796	0,0528552	2,09461	0,17863	0,0131853	0,19919	0,13561	0,05714	0,530048	1,74931	0,47312
FMS18	21,2909	20,5576	5,77837	8,14676	0,49117	2,49681	0,424809	8,11331	0,0574828	0,122534	20,5576	6,78138	0,0298185	0,286617	0,294781	0,000646	0,008446	0,0655196	0,806897	0,000932	0,009843	0,026427	0,249128	0,024884	0,003366	0,19919	0,13561	0,05714	0,20899	0,25769	0,012986
FMS19	31,9439	13,1224	4,41764	8,87032	0,545012	1,66286	0,428661	9,65727	0,452696	2,28442	13,3526	4,97029	0,170492	0,113142	0,15529	0,000646	0,008446	0,001551	0,341923	0,000932	0,30018	0,117294	2,0694	0,080537	0,00673391	0,19919	0,13561	0,05714	0,20899	0,640987	0,176872
FMS20	33,853	13,3015	3,4485	8,25542	0,483714	1,29933	0,735939	7,09785	1,00045	3,20378	13,3321	5,54168	0,0298185	0,151642	0,146062	0,000646	0,008446	0,344786	0,281333	0,000932	0,009843	0,026427	1,91524	0,024884	0,003366	0,19919	0,13561	0,05714	1,04789	1,41564	0,180644
FMS21	35,2027	13,5142	5,11242	6,50578	0,471459	1,35988	0,465273	6,75902	1,52736	2,77077	13,1005	6,20288	0,0298185	0,161955	0,17941	0,000646	0,008446	0,362875	0,480854	0,000932	0,009843	0,026427	2,4867	0,0916151	0,00934177	0,19919	0,13561	0,05714	0,20899	0,667001	0,171546
FMS22	34,4923	12,5572	5,32829	7,29257	0,404561	1,30531	0,349281	8,0834	0,981383	3,45935	13,1558	6,03205	0,120401	0,16894	0,230664	0,000646	0,008446	0,243581	0,351649	0,000932	0,594459	0,123405	1,75669	0,0497681	0,003366	0,19919	0,13561	0,05714	0,417992	0,688675	0,270123
Cont1	21,7408	17,9217	6,31636	10,425	0,511588	2,20422	0,573996	10,6691	0,0368453	0,0979166	18,4027	6,83711	0,0298185	0,178166	0,484902	0,000646	0,663082	0,001551	0,032554	0,000932	0,08848	0,026427	0,039132	0,024884	0,003366	0,19919	0,13561	0,05714	0,20899	0,25769	0,012986
Cont2	6,88189	70,3226	2,10878	3,95689	0,190043	1,05135	0,225609	3,97703	0,0008489	0,0026410	7,12263	2,56243	0,0298185	0,0998498	0,14204	0,000646	0,227329	0,001551	0,032554	0,000932	0,009843	0,026427	0,039132	0,024884	0,003366	0,19919	0,13561	0,05714	0,20899	0,25769	0,012986
Cont3	20,9974	17,1614	7,01576	5,49434	0,252064	2,6471	0,322052	5,52236	1,26376	5,39102	17,4389	7,10312	0,844538	0,281627	0,125659	0,474978	0,219116	0,001551	0,032554	0,000932	0,633081	0,233051	0,039132	0,024884	0,003366	0,19919	0,13561	0,924168	0,79385	0,515387	0,784482
Cont4	22,4679	16,9627	5,58963	4,65507	0,415625	2,34555	0,23199	4,33153	1,0844	5,78297	17,1873	5,76329	2,57581	0,254303	0,164183	0,733417	0,008446	0,001551	0,032554	0,000932	0,609807	0,264216	0,039132	0,024884	0,003366	0,717492	0,500392	0,05714	0,679286	2,43753	0,798407
Cont5	13,6857	19,2335	5,50007	5,06214	0,265502	2,68166	0,264918	6,43254	1,08402	4,92467	19,795	5,95275	1,67219	0,375212	0,141321	0,296452	0,163894	0,152186	0,032554	0,000932	0,432878	0,259162	0,039132	0,024884	0,003366	0,493413	1,22398	0,05714	0,949228	2,19027	0,637988
Cont6	13,616	21,2793	7,77094	7,60188	0,596231	2,98087	0,695144	7,69568	0,0238326	0,131946	22,4531	8,0721	0,0298185	0,310626	0,347241	0,000646	0,694856	0,001551	0,335977	0,111169	0,353076	0,026427	0,039132	0,024884	0,003366	0,19919	0,13561	0,05714	0,20899	0,25769	0,012986
Cont7	19,1959	19,7501	6,03756	8,29826	0,517316	2,74356	0,435214	8,30421	0,0473349	0,235542	20,9563	6,71572	0,0298185	0,288086	0,227123	0,000646	0,6801	0,001551	0,032554	0,000932	0,218652	0,026427	0,039132	0,024884	0,003366	0,19919	0,13561	0,05714	0,20899	1,12153	0,012986
Cont8	27,1828	13,4679	5,97492	7,23171	0,270925	1,59323	0,245948	7,27016	1,49917	3,70949	13,6013	6,06168	0,653351	0,251618	0,0888937	0,475781	0,502133	0,001551	0,555672	0,234241	0,751701	0,156849	0,039132	0,024884	0,003366	1,08315	0,271233	0,05714	1,45656	2,90238	0,365322
Cont9	22,3476	14,7974	6,61674	7,25077	0,452157	1,96426	0,357583	7,34324	1,5908	5,03467	14,9802	7,43268	0,62633	0,352412	0,155641	0,350061	0,516578	0,001551	0,032554	0,000932	0,739941	0,19506	0,039132	0,024884	0,003366	0,615279	0,437613	0,05714	0,685815	1,72668	0,523685
Cont10	16,2586	17,5638	6,44086	4,88197	0,323821	2,66295	0,495802	5,969	0,905479	4,77901	17,9893	6,61811	1,08555	0,305825	0,112986	0,306435	0,008446	0,001551	0,032554	0,000932	0,782915	0,23211	0,0782653	0,024884	6,53817	0,19919	0,13561	0,05714	0,20899	0,25769	0,541539
Cont11	31,6507	18,4551	5,7608	5,3291	0,4314	1,65626	0,611587	6,40803	0,0008489	0,0026410	18,5249	5,95397	0,0298185	0,324139	0,337843	0,000646	0,578674	0,001551	0,450477	0,421606	0,106209	0,026427	0,039132	0,024884	0,003366	0,19919	0,13561	0,05714	0,20899	0,25769	0,012986
Cont12	24,8027	19,6512	6,21025	7,21329	0,61571	2,58412	0,708982	7,38165	0,0008489	0,0026410	19,8395	6,87061	0,0298185	0,345173	0,283889	0,000646	0,516928	0,001551	0,032554	0,000932	0,009843	0,026427	0,039132	0,024884	0,003366	0,19919	0,13561	0,05714	0,20899	0,25769	0,012986
Cont13	21,0974	19,4392	7,05438	7,91299	0,540666	2,72659	0,935346	7,99215	0,0008489	0,0026410	19,1559	8,30334	0,0298185	0,335213	0,166007	0,000646	0,418553	0,001551	0,032554	0,000932	0,0196861	0,026427	0,039132	0,024884	0,003366	0,19919	0,13561	0,05714	0,20899	0,25769	0,012986
Cont14	23,2255	14,4435	5,53627	8,28596	0,355135	2,32481	0,386806	6,73612	0,649346	5,55766	14,7217	7,19544	1,18844	0,28592	0,113119	0,201529	0,008446	0,00310381	0,323995	0,253154	1,07261	0,026427	0,039132	0,024884	0,003366	0,19919	0,13561	0,05714	0,20899	0,25769	0,406818
Cont15	22,0109	19,7052	5,37381	8,14551	0,601164	2,92929	0,284801	8,58611	0,0169783	0,0528216	20,3254	6,50106	0,0298185	0,323934	0,415196	0,000646	0,843408	0,001551	0,341679	0,246972	0,0909783	0,026427	0,039132	0,024884	0,003366	0,19919	0,13561	0,05714	0,20899	0,25769	0,012986
Cont16	15,3824	18,4671	7,18196	10,473	0,407767	3,05475	0,956751	10,634	0,0008489	0,0026410	19,2984	7,52423	0,0298185	0,297315	0,13076	0,000646	0,546192	0,001551	0,032554	0,000932	0,184177	0,026427	0,039132	0,024884	0,003366	0,19919	0,13561	0,05714	0,20899	0,25769	0,012986
Cont17	17,7849	20,4275	6,25764	8,79198	0,325801	3,24371	0,466785	9,77528	0,0008489	0,0026410	20,1823	7,10898	0,0298185	0,259582	0,172202	0,000646	0,431495	0,001551	0,310642	0,0875598	0,625715	0,026427	0,039132	0,024884	0,003366	0,19919	0,13561	0,05714	0,20899	0,25769	0,012986
Cont18	19,2165	16,2649	5,22546	5,12736	0,469315	2,37306	0,205852	6,69611	1,13201	4,60229	22,05	5,42563	0,833957	0,240298	0,255482	0,397074	0,194885	0,001551	0,032554	0,000932	0,462552	0,0676918	0,406833	0,276676	0,003366	0,39839	0,515329	0,05714	0,774401	1,34278	0,733814
Cont19	34,0529	18,3491	5,34583	4,72451	0,716348	2,4529	0,500749	4,98967	0,0678059	0,342308	18,3204	5,45156	0,0298185	0,335759	0,322814	0,000646	0,651571	0,001551	0,032554	0,000932	0,25504	0,026427	0,039132	0,024884	0,003366	0,19919	0,13561	0,05714	0,20899	0,25769	0,012986
Cont20	34,9421	11,131	7,1567	6,04098	0,27854	1,10734	0,206443	6,12297	0,769269	3,08542	11,3482	7,30668	0,71891	0,161227	0,134347	0,361854	0,197579	0,001551	0,666349	0,484653	0,431514	0,357402	0,039132	0,024884	0,003366	0,19919	0,13561	0,86055	1,65771	1,57994	0,519756
Cont21	22,2581	22,063	5,07296	7,2861	0,413811	3,19507	0,315785	7,27624	0,0008489	0,0026410	22,0017	5,46602	0,0298185	0,278698	0,385964	0,000646	0,008446	0,001551	0,032554	0,000932	0,389774	0,026427	0,039132	0,024884	0,003366	0,19919	0,13561	0,05714	0,20899	0,25769	0,012986
